# Supplementary material for: Insights into ancestral diversity in Parkinson’s disease risk: a comparative assessment of polygenic risk scores
Source: NPJ Parkinsons Dis. 2025 Jul 3;11:201. doi: 10.1038/s41531-025-00967-4 (PMC12229533; doi:10.1038/s41531-025-00967-4)
Supplement: Supplementary file 2 — Supplementary Tables [file 41531_2025_967_MOESM2_ESM.xlsx]

## Sheet: Orientation
Overview
Supplementary Table 1	Summary statistics used for polygenic risk score calculation
Supplementary Table 2	Model 1: Valid predictors retrieved from each cohort
Supplementary Table 3	Model 1: Estimates of the 90 risk variants for each population-specific cohort
Supplementary Table 4	Model 1: Polygenic risk scores vs. PD status adjusted by age, sex and principal components or percentage of admixture for each cohort
Supplementary Table 5	Model 1: Individual mean effect size of the top five genetic variants using ancestry-specific summary statistics
Supplementary Table 6	Statistical comparison of area under the curve values for Model 1 and Model 2
Supplementary Table 7	Supplementary authors: GP2 Banner Author List

## Sheet: Supplementary Table 1
Supplementary Table 1. Summary statistics used for polygenic risk score calculation
a. Summary statistics for conventional PRS calculation
Cohort	European	African Admixed	Latino/admixed*		East Asian*		Total
Source	Nalls et al., 2019	23andMe	Loesch et al., 2021	23andMe	Foo et al., 2020	23andMe
Cases	37688	288	807	1633	6724	322
Proxy cases*	18618	-	-	-	-	-
Cases (including proxy)	56306	288	807	1633	6724	322
Controls	1411006	193985	690	581530	24851	151905
Total	1467312	194273	1497	583163	31575	152227	2430047
b. Full summary statistics (Kim et al., 2024)
Cohort Population	European	Finngen - R4	East Asian	23andMe - East Asian	Latino/ Admixed American	23andMe - Latino	23andMe - African Admixed	All (MR-MEGA)
Source	Nalls et al., 2019		Foo et al., 2020		Loesch et al., 2021
Cases	37688	1587	6724	322	807	1633	288	49049
Proxy cases*	18618	-	-	-	-	-	-	18618
Cases (including proxy)	56306	1587	6724	322	807	1633	288	67667
Controls	1411006	94096	24851	151905	690	581530	193985	2458063
Total	1467312	95683	31575	152227	1497	583163	194273	2525730
This table summarizes the base data used for both polygenic risk score models. Table a details the summary statistics for Model 1, with European data from Nalls et al., 2019, and African Admixed data from 23andMe. For Latino/Admixed Americans and East Asians, 23andMe data were meta-analyzed with previously published datasets from Foo et al., 2020, and Loesch et al., 2021, respectively. Table b pr…

## Sheet:    Supplementary Table 2
Supplementary Table 2. Model 1: Valid predictors retrieved from each cohort
Cohort	Summary Statistics	N
EUR	EUR	90
	AAC	84
	AMR	68
	EAS	64
AAC	EUR	90
	AAC	84
	AMR	68
	EAS	64
AMR	EUR	90
	AAC	84
	AMR	68
	EAS	64
EAS	EUR	87
	AAC	83
	AMR	68
	EAS	64
AFR	EUR	88
	AAC	84
	AMR	68
	EAS	64
AJ	EUR	90
	AAC	84
	AMR	68
	EAS	64
CAS	EUR	90
	AAC	84
	AMR	68
	EAS	64
Total number of valid predictors retrieved from the 90 risk variants identified in Nalls et al. (2019) for each cohort, based on ancestry-specific summary statistics. The cohorts include African (AFR), East Asian (EAS), Latino/Admixed American (AMR), European (EUR), African Admixed (AAC), Ashkenazi Jewish (AJ), and Central Asian (CAS).

## Sheet: Supplementary Table 3
Supplementary Table 3. Model 1: Estimates of the 90 risk variants for each population-specific cohort
SNP (hg38)	A1_AAC	BETA_AAC	P_AAC	A1_AFR	BETA_AFR	P_AFR	A1_AMR	BETA_AMR	P_AMR	A1_CAS	BETA_CAS	P_CAS	A1_EAS	BETA_EAS	P_EAS	A1_EUR	BETA_EUR	P_EUR	A1_AJ	BETA_AJ	P_AJ
1:154925709	C	-0.667	5.23E-01	C	-4.605	4.47E-01	C	0.759	7.92E-02	C	-0.174	6.86E-01	C	-4.605	2.13E-01	C	0.332	1.53E-04	C	0.759	3.08E-01
1:155162560	A	-0.245	6.53E-01	A	-4.605	2.82E-01	A	1.143	1.58E-02	A	1.364	1.70E-01	N/A	N/A	N/A	A	0.578	3.27E-16	A	1.455	3.08E-02
1:155235843	C	-4.605	5.29E-01	N/A	N/A	N/A	C	1.315	6.92E-02	C	0.517	6.55E-01	N/A	N/A	N/A	C	0.860	2.26E-07	C	0.771	5.47E-04
1:161499264	G	0.186	5.70E-02	G	-0.087	9.70E-02	C	0.196	2.63E-04	C	0.007	9.75E-01	C	-0.056	2.40E-01	C	0.072	4.43E-04	C	0.078	3.87E-01
1:171750629	T	0.031	8.60E-01	T	0.101	1.93E-01	T	0.378	2.19E-06	T	0.146	2.85E-01	T	0.312	1.37E-06	T	-0.024	1.18E-01	T	-0.060	4.70E-01
1:205754444	T	0.079	5.03E-01	T	0.093	2.34E-01	T	0.675	1.81E-36	C	-0.053	5.19E-01	C	-0.149	3.34E-04	C	-0.079	2.02E-07	C	-0.282	2.19E-04
1:205768611	A	0.457	2.43E-02	A	-0.322	2.45E-01	A	0.285	9.21E-05	A	0.094	4.02E-01	G	-0.179	2.08E-05	A	0.145	8.79E-08	A	0.173	9.75E-02
1:226728377	C	-0.101	3.01E-01	C	-0.124	4.80E-02	C	-0.133	8.55E-03	C	-0.049	5.99E-01	C	-0.224	1.55E-06	C	-0.060	2.49E-04	C	-0.008	8.38E-01
1:232528865	T	0.287	8.26E-02	T	0.120	2.96E-01	T	-0.011	7.24E-01	T	-0.221	9.09E-02	T	-0.256	7.15E-06	T	0.133	6.91E-07	T	0.036	8.02E-01
2:17966582	T	0.156	6.18E-01	T	-0.476	1.58E-01	T	-0.335	2.10E-04	T	0.099	6.46E-01	T	0.173	7.06E-01	T	-0.101	2.83E-04	T	-0.041	7.46E-01
2:95335195	A	0.077	5.93E-01	A	-0.202	3.19E-02	A	-0.307	2.43E-10	A	-0.013	8.17E-01	A	0.080	1.29E-01	A	-0.041	1.31E-02	A	0.165	1.12E-01
2:101780501	A	-0.030	7.41E-01	A	0.009	9.91E-01	A	0.170	4.34E-03	A	0.053	6.71E-01	A	-0.035	3.09E-01	A	0.047	4.28E-02	A	0.060	5.33E-01
2:134707046	A	-0.004	8.82E-01	A	-0.053	3.19E-01	G	-0.430	2.31E-19	A	0.039	7.63E-01	A	0.353	3.01E-11	G	-0.075	1.60E-05	G	-0.059	3.94E-01
2:168253884	T	0.196	1.13E-01	T	0.043	6.60E-01	T	-0.215	4.88E-05	T	0.019	9.34E-01	T	0.137	8.54E-03	T	0.200	8.82E-14	T	0.166	2.30E-01
3:18320267	C	-0.064	8.67E-01	C	-1.487	1.12E-01	C	0.940	3.20E-03	C	-0.019	9.63E-01	N/A	N/A	N/A	C	0.162	1.54E-03	C	0.132	6.46E-01
3:28664199	T	-0.088	4.49E-01	T	0.218	7.36E-02	T	0.839	5.68E-34	T	0.185	9.56E-02	T	0.127	2.73E-02	T	0.103	1.50E-07	T	0.150	8.77E-02
3:48711556	G	-0.142	1.02E-01	T	0.063	3.58E-01	G	0.541	1.69E-14	G	0.060	6.95E-01	G	-0.391	1.24E-04	G	0.008	9.15E-01	G	0.063	5.34E-01
3:122478045	T	0.006	9.80E-01	T	0.096	3.74E-01	T	0.653	1.16E-14	T	0.158	2.83E-01	T	-0.341	3.29E-07	T	0.075	4.63E-03	T	0.040	7.30E-01
3:151391177	A	0.100	5.30E-01	A	-0.456	1.70E-02	A	0.071	2.58E-01	A	-0.025	7.68E-01	A	-0.153	7.88E-03	A	-0.056	1.62E-04	A	0.014	9.67E-01
3:161359842	G	0.148	2.35E-01	G	-0.026	6.45E-01	G	-0.080	7.18E-02	G	0.179	8.37E-02	A	-0.138	7.39E-04	G	0.091	1.05E-05	G	0.170	4.87E-02
3:183042285	G	-0.015	8.32E-01	G	-0.267	2.51E-04	G	-0.205	3.95E-05	G	0.032	8.20E-01	T	0.039	5.10E-01	G	-0.124	6.34E-10	G	-0.017	7.74E-01
4:931588	T	0.270	3.34E-01	T	-0.314	5.37E-01	T	0.644	3.06E-07	T	0.275	3.49E-01	T	-1.638	7.56E-02	T	-0.161	8.22E-10	T	-0.167	1.86E-01
4:958159	C	0.128	5.80E-01	C	0.196	5.64E-01	C	0.797	1.31E-13	C	-0.038	6.93E-01	C	0.147	3.53E-02	C	0.237	6.83E-25	C	0.259	3.29E-03
4:15735725	A	0.316	5.23E-03	A	-0.251	6.79E-03	G	0.259	1.16E-06	G	0.008	9.87E-01	A	0.039	5.13E-01	G	-0.127	1.13E-15	G	0.070	4.44E-01
4:17967188	A	-0.253	5.90E-03	A	-0.120	2.27E-02	A	0.489	4.41E-10	A	-0.314	3.03E-02	A	-0.547	6.86E-20	A	-0.102	2.03E-06	A	0.054	6.21E-01
4:76189212	G	0.172	1.35E-01	G	-0.140	4.59E-02	C	0.262	2.82E-07	G	-0.075	4.10E-01	G	0.146	2.91E-03	G	-0.032	1.92E-01	G	0.025	8.51E-01
4:76226816	G	0.187	7.66E-02	G	-0.030	5.38E-01	A	0.518	2.65E-24	A	-0.081	3.49E-01	A	0.056	3.76E-01	G	0.133	1.79E-04	G	-0.009	8.11E-01
4:76276901	T	-0.210	1.83E-02	T	0.098	1.25E-01	T	0.411	4.31E-10	T	0.011	9.95E-01	T	-0.037	5.65E-01	T	-0.025	2.52E-01	T	-0.243	2.37E-03
4:89704960	G	0.318	1.23E-03	G	0.194	2.46E-03	A	-0.266	1.79E-08	A	-0.295	1.84E-03	A	-0.623	1.41E-40	G	0.252	3.06E-15	G	0.234	6.10E-03
4:89715479	G	0.060	6.38E-01	G	0.011	9.93E-01	G	0.580	2.74E-16	G	-0.446	6.87E-04	G	-1.349	2.85E-04	G	0.166	1.02E-06	G	0.082	3.87E-01
4:113447909	T	0.214	2.48E-01	T	0.074	6.64E-01	T	0.690	1.18E-13	T	0.108	5.37E-01	T	-0.203	8.25E-03	T	0.098	2.46E-02	T	0.133	2.62E-01
4:169662006	A	0.382	1.15E-03	A	-0.066	3.53E-01	A	0.470	2.33E-10	A	-0.247	2.53E-02	A	-0.476	8.40E-09	A	-0.029	2.21E-01	A	-0.039	5.64E-01
5:60842132	G	0.116	3.37E-01	G	0.145	3.71E-02	G	-0.006	8.37E-01	G	0.103	5.15E-01	G	0.423	1.31E-04	G	0.213	6.51E-12	G	0.264	1.80E-02
5:103030090	G	0.174	1.85E-01	G	0.092	3.79E-01	G	0.415	5.24E-10	G	0.081	5.03E-01	G	-0.029	3.76E-01	G	-0.039	8.10E-03	G	0.025	8.71E-01
5:134863415	A	0.128	5.76E-01	A	0.132	4.95E-01	A	-0.134	1.72E-02	A	0.222	1.05E-01	A	0.183	6.63E-04	A	-0.049	4.08E-02	A	-0.114	4.13E-01
6:27771022	A	-0.118	2.33E-01	A	0.149	3.07E-02	A	-0.053	2.86E-01	A	0.138	3.12E-01	A	0.187	1.37E-03	A	0.054	2.98E-02	A	0.148	2.50E-01
6:30140906	T	-0.057	6.06E-01	T	-0.034	6.10E-01	T	-0.663	4.55E-41	T	-0.112	2.60E-01	T	0.070	2.40E-01	T	-0.012	2.77E-01	T	-0.125	1.49E-01
6:32610995	A	0.242	1.20E-01	A	-0.012	8.48E-01	A	-0.202	3.34E-04	A	0.122	4.77E-01	A	0.442	1.19E-05	A	-0.171	2.81E-14	A	-0.185	5.45E-02
6:71778059	T	-0.069	3.99E-01	T	0.087	1.81E-01	T	0.716	7.21E-22	T	-0.148	2.08E-01	T	-0.389	2.23E-09	T	0.047	5.04E-02	T	-0.084	2.77E-01
6:111922088	A	0.305	1.53E-03	A	0.013	9.70E-01	G	0.447	8.87E-11	G	0.120	2.98E-01	G	0.059	2.87E-01	G	-0.052	4.44E-03	G	-0.063	3.92E-01
6:132889222	C	1.021	8.54E-03	C	-1.359	1.57E-01	C	0.035	7.28E-01	C	0.075	7.25E-01	C	0.330	6.62E-03	C	0.259	5.71E-07	C	0.163	5.06E-01
7:23260430	A	0.394	7.15E-04	A	-0.473	1.10E-03	C	0.275	2.04E-06	C	-0.007	8.70E-01	C	-0.044	2.37E-01	C	-0.079	3.46E-07	C	0.005	9.54E-01
7:66544864	A	-0.159	3.49E-01	A	-0.021	7.73E-01	A	-0.189	1.74E-02	A	0.034	8.45E-01	A	0.162	7.13E-03	A	0.036	5.25E-01	A	-0.068	6.56E-01
8:11854934	C	-0.227	1.88E-02	C	0.053	4.83E-01	C	0.538	5.31E-11	C	-0.303	2.61E-02	C	-0.592	5.26E-02	C	-0.066	1.83E-04	C	-0.048	4.94E-01
8:16840084	T	0.053	6.67E-01	T	-0.056	2.87E-01	T	0.074	2.47E-01	T	-0.083	3.42E-01	T	-0.184	1.55E-05	T	-0.076	6.43E-06	T	-0.089	2.74E-01
8:22668467	T	0.210	1.21E-01	T	0.020	9.31E-01	T	0.215	4.40E-04	T	-0.192	5.21E-02	T	-0.117	1.94E-02	T	0.063	3.02E-03	T	0.116	2.03E-01
8:129889663	C	0.245	1.05E-01	C	-0.001	9.40E-01	C	-0.031	4.33E-01	C	0.217	3.60E-02	T	-0.176	2.77E-05	C	0.049	4.36E-02	C	0.055	5.78E-01
9:17579692	G	0.343	6.56E-04	G	-0.051	4.39E-01	G	0.487	7.85E-22	T	0.045	7.18E-01	G	-0.010	6.58E-01	T	-0.061	7.33E-05	T	-0.010	8.06E-01
9:17727067	G	0.204	2.44E-01	G	-0.897	2.04E-03	G	-0.040	3.67E-01	G	0.353	1.27E-03	G	0.256	5.88E-08	G	0.100	8.36E-06	G	0.133	2.16E-01
9:34046393	C	0.171	8.50E-02	C	0.022	8.44E-01	C	0.228	4.12E-04	C	-0.095	3.02E-01	C	0.120	4.67E-02	C	0.077	5.35E-04	C	0.034	7.82E-01
10:15515407	T	0.423	8.52E-05	T	-0.446	6.25E-04	C	0.103	7.88E-02	C	0.054	6.62E-01	T	0.125	9.18E-03	C	-0.040	7.07E-03	C	-0.081	2.71E-01
10:102255522	G	0.038	8.24E-01	G	-0.116	1.48E-01	G	-0.374	5.44E-11	G	0.231	3.75E-02	G	-0.008	6.93E-01	G	0.045	1.41E-01	G	-0.078	4.04E-01
10:119656173	A	0.141	5.01E-01	A	-0.537	9.35E-02	A	0.351	2.85E-05	A	0.347	2.11E-02	A	-0.109	6.66E-01	A	0.041	1.28E-01	A	0.003	9.40E-01
10:119776815	A	-0.166	8.28E-01	A	-4.605	2.82E-01	A	1.138	8.58E-03	A	-0.326	5.00E-01	A	-4.605	2.11E-01	A	0.290	2.66E-05	A	0.114	7.82E-01
11:10537230	G	-0.312	2.00E-03	G	-0.057	2.59E-01	G	0.347	8.55E-04	G	-0.243	4.90E-02	G	0.077	2.75E-01	G	-0.066	4.28E-03	G	0.186	9.99E-02
11:83776234	A	-0.062	4.33E-01	C	0.032	6.89E-01	A	0.303	8.14E-08	A	-0.190	4.84E-02	A	-0.083	6.31E-02	A	-0.054	2.09E-04	C	0.023	8.68E-01
11:133917106	T	0.230	1.91E-01	T	-0.648	1.04E-03	T	0.259	6.98E-04	T	0.084	5.90E-01	T	-0.116	4.85E-02	T	0.118	4.83E-07	T	0.016	9.49E-01
12:40220632	T	0.064	7.17E-01	T	-0.029	6.97E-01	T	-0.024	5.55E-01	T	0.106	4.86E-01	T	-0.470	9.47E-07	T	0.158	1.37E-09	T	0.024	9.11E-01
12:40340400	N/A	N/A	N/A	N/A	N/A	N/A	A	3.266	1.27E-06	N/A	N/A	N/A	N/A	N/A	N/A	A	2.118	6.45E-11	A	1.893	2.29E-09
12:46025303	T	-0.006	9.01E-01	T	-0.198	7.27E-02	T	0.228	9.82E-05	T	-0.062	4.62E-01	C	0.173	2.31E-04	T	-0.051	5.18E-04	C	-0.007	8.23E-01
12:122842051	T	0.334	1.83E-02	T	-0.158	2.51E-01	T	0.216	1.08E-04	T	0.296	6.22E-03	T	0.176	1.48E-03	T	0.162	2.18E-16	T	0.093	3.03E-01
12:132487182	A	0.034	8.01E-01	A	0.096	1.96E-01	A	0.594	2.12E-20	A	-0.021	7.65E-01	A	0.005	9.47E-01	A	0.001	6.07E-01	A	0.079	3.90E-01
13:49353596	T	0.057	6.03E-01	T	0.059	3.98E-01	C	-0.142	2.98E-03	C	0.112	3.08E-01	T	-0.044	2.29E-01	C	-0.026	6.14E-02	C	-0.048	5.58E-01
13:97212767	T	0.307	1.43E-02	T	0.175	4.34E-02	T	0.529	1.03E-11	T	-0.090	3.67E-01	T	0.008	9.66E-01	T	0.071	2.62E-03	T	-0.048	4.98E-01
14:37520065	C	0.185	6.17E-02	C	-0.028	5.24E-01	T	-0.046	2.53E-01	T	0.056	6.44E-01	T	-0.196	2.79E-06	T	-0.062	2.68E-05	T	-0.091	1.95E-01
14:54882151	C	0.123	2.31E-01	C	-0.049	3.73E-01	T	-0.313	4.82E-11	T	-0.147	1.18E-01	C	0.181	9.87E-05	T	-0.083	3.38E-07	T	-0.200	1.43E-02
14:74906331	A	0.124	2.15E-01	A	-0.023	5.74E-01	C	-0.243	9.15E-07	C	-0.131	1.75E-01	C	0.064	3.16E-01	C	-0.019	1.64E-01	C	-0.060	5.24E-01
14:87997920	T	0.353	3.09E-04	T	-0.015	6.87E-01	G	0.006	9.43E-01	G	-0.110	2.18E-01	G	-0.339	1.26E-14	T	0.082	3.25E-05	T	-0.039	5.33E-01
15:61705186	T	-0.100	2.63E-01	T	-0.098	6.66E-02	T	0.070	4.36E-01	T	-0.260	2.58E-02	T	-0.127	1.91E-02	T	-0.119	1.16E-07	T	0.154	2.20E-01
16:19266171	A	0.104	3.40E-01	A	-0.077	1.79E-01	A	0.741	1.31E-26	A	-0.100	4.61E-01	A	-0.560	1.80E-02	A	0.059	1.59E-02	A	0.173	3.73E-02
16:28933075	C	0.327	4.44E-02	C	-0.654	1.36E-02	G	0.838	1.76E-59	C	0.058	6.77E-01	C	0.021	8.89E-01	C	-0.017	1.55E-01	C	-0.045	5.45E-01
16:30966478	A	0.408	3.40E-05	A	-0.059	3.41E-01	G	-0.457	1.95E-20	G	-0.266	1.68E-02	G	-0.450	1.33E-09	G	-0.102	3.38E-10	G	0.035	7.67E-01
16:50702745	G	-0.117	1.69E-01	G	0.070	2.87E-01	G	-0.111	1.94E-02	G	-0.115	2.25E-01	G	0.262	1.50E-05	G	-0.034	1.27E-02	A	-0.029	6.15E-01
16:52602330	C	-0.089	2.81E-01	C	-0.086	9.50E-02	C	0.451	5.77E-17	C	-0.096	2.83E-01	C	-0.082	8.31E-02	A	0.102	1.01E-07	C	-0.061	3.65E-01
16:52935514	A	-0.344	2.40E-01	A	-0.895	1.38E-01	A	-0.017	7.77E-01	A	0.007	9.85E-01	A	0.294	1.70E-02	A	-0.035	1.23E-01	A	0.002	9.47E-01
17:7452302	C	-0.003	8.97E-01	C	-0.030	5.04E-01	C	0.254	6.25E-06	C	-0.032	6.90E-01	C	0.204	2.18E-04	C	0.054	1.40E-02	C	0.061	5.34E-01
17:42588995	C	0.080	5.17E-01	C	-0.080	2.27E-01	C	0.088	2.36E-01	C	-0.103	2.62E-01	C	-0.123	2.74E-03	C	-0.058	5.19E-04	C	-0.076	3.62E-01
17:44216969	A	0.226	5.82E-02	A	-0.717	2.69E-05	A	0.219	2.05E-05	C	0.128	2.28E-01	A	-0.025	4.80E-01	C	-0.019	1.10E-01	C	-0.095	1.76E-01
17:44357262	A	0.048	7.10E-01	A	-0.140	3.99E-02	G	0.299	1.56E-06	G	0.038	8.01E-01	G	-0.038	3.56E-01	G	0.071	8.05E-04	G	-0.006	8.40E-01
17:45666837	T	0.196	3.62E-01	T	-1.407	9.57E-05	T	0.361	9.46E-04	T	-0.547	4.67E-03	T	-1.103	3.27E-02	T	-0.204	1.45E-18	T	-0.187	7.02E-02
17:45720942	A	-0.221	4.85E-01	A	-0.967	1.04E-01	A	0.224	1.26E-01	A	0.310	5.02E-01	A	-4.605	2.13E-01	A	-0.210	7.85E-10	A	-0.275	3.28E-02
17:46789439	G	0.229	2.24E-02	G	-0.156	8.18E-03	A	0.380	1.33E-13	A	-0.140	1.26E-01	A	0.009	9.80E-01	G	0.060	4.43E-03	G	0.010	9.99E-01
17:61840005	T	0.169	3.01E-01	T	-0.119	2.76E-01	T	0.013	9.58E-01	T	0.179	1.19E-01	T	-0.006	8.17E-01	T	0.086	9.82E-04	T	-0.081	3.68E-01
17:78429399	T	0.013	9.80E-01	T	-0.077	2.53E-01	T	0.513	1.46E-07	T	-0.052	7.07E-01	T	-0.261	2.51E-02	T	-0.019	2.05E-01	T	-0.090	2.79E-01
18:33724354	G	-0.032	6.78E-01	G	-0.215	1.28E-03	G	0.189	1.57E-03	G	-0.164	9.25E-02	G	-0.044	4.58E-01	T	0.071	4.55E-04	G	-0.217	3.51E-03
18:43093415	G	0.130	2.23E-01	G	-0.021	6.16E-01	G	0.172	1.24E-03	G	0.209	4.29E-02	G	0.186	8.18E-05	G	0.093	5.76E-06	G	0.224	1.23E-02
18:51157219	G	0.046	7.43E-01	G	-0.163	4.02E-02	G	0.179	1.49E-03	G	0.148	2.04E-01	G	0.136	1.61E-02	G	0.013	8.75E-01	G	0.019	9.05E-01
19:2341049	C	0.082	4.59E-01	C	0.034	6.83E-01	C	-0.250	6.74E-07	C	0.105	3.85E-01	T	-0.150	4.30E-03	C	0.109	4.57E-07	C	0.005	9.54E-01
20:6025395	T	0.351	1.65E-01	T	-0.858	4.55E-02	T	0.722	9.48E-10	T	0.031	9.25E-01	T	0.485	4.71E-01	T	0.057	6.34E-02	T	0.046	7.18E-01
21:37480059	A	0.232	2.74E-02	A	0.009	9.89E-01	A	0.305	2.71E-07	A	-0.033	6.64E-01	A	0.112	2.32E-02	A	0.100	2.56E-06	A	0.039	7.56E-01
Risk estimates for 90 risk variants (SNPs) across the studied cohorts: African (AFR), East Asian (EAS), Latino/Admixed American (AMR), European (EUR), African Admixed (AAC), Ashkenazi Jewish (AJ), and Central Asian (CAS). SNP = Single Nucleotide Polymorphism; A1 = Effect Allele; BETA = Effect Size; P = p-value. "N/A" indicates that the given variant is not present in the target data for the corre…

## Sheet: Supplementary Table 4
Supplementary Table 4. Model 1: Polygenic risk scores vs. PD status adjusted by age, sex and principal components or percentage of admixture for each cohort
Target data	Base data	OR (95% CI)		p-value		Z-Test p-value
		Principal Components	Percentage Admixture	Principal Components	Percentage Admixture
EUR	AAC	1.21 (1.18 - 1.24)	1.21 (1.18 - 1.24)	3.49e-51	2.44e-50	0.913
	EAS	1.34 (1.31 - 1.37)	1.34 (1.30 - 1.37)	5.91e-115	6.23e-115	0.983
	EUR	1.57 (1.54 - 1.62)	1.57 (1.53 - 1.61)	3.01e-266	1.31e-265	0.961
	AMR	1.26 (1.23 - 1.30)	1.26 (1.23 - 1.29)	3.15e-76	5.87e-76	0.968
AJ	AAC	1.19 (1.07 - 1.32)	1.20 (1.08 - 1.34)	0.00174	0.000829	0.878
	EAS	1.17 (1.05 - 1.30)	1.17 (1.05 - 1.30)	0.0046	0.00379	0.969
	EUR	1.66 (1.49 - 1.85)	1.66 (1.49 - 1.86)	2.09e-19	1.6e-19	0.981
	AMR	1.14 (1.02 - 1.26)	1.13 (1.02 - 1.26)	0.0198	0.0207	0.987
AFR	AAC	1.33 (1.21 - 1.46)	1.28 (1.17 - 1.40)	1.15e-09	4.81e-08	0.58
	EAS	1.28 (1.18 - 1.40)	1.24 (1.14 - 1.35)	2.22e-08	8.7e-07	0.583
	EUR	1.34 (1.22 - 1.46)	1.29 (1.18 - 1.41)	4.84e-10	1.64e-08	0.619
	AMR	1.09 (1.00 - 1.19)	1.08 (0.99 - 1.18)	0.0512	0.073	0.894
AAC	AAC	1.22 (1.06 - 1.41)	1.21 (1.05 - 1.39)	0.00523	0.00752	0.928
	EAS	1.36 (1.17 - 1.58)	1.35 (1.17 - 1.56)	4.35e-05	6.43e-05	0.943
	EUR	1.55 (1.34 - 1.80)	1.55 (1.34 - 1.79)	3.49e-09	4.63e-09	0.983
	AMR	1.21 (1.05 - 1.40)	1.19 (1.03 - 1.37)	0.00829	0.0171	0.852
EAS	AAC	1.16 (1.07 - 1.26)	1.22 (1.14 - 1.31)	0.000228	1.32e-08	0.358
	EAS	1.27 (1.17 - 1.38)	1.25 (1.17 - 1.34)	9.7e-09	4.91e-10	0.789
	EUR	1.47 (1.35 - 1.59)	1.46 (1.36 - 1.56)	3.2e-20	4.36e-25	0.886
	AMR	1.14 (1.05 - 1.24)	1.14 (1.06 - 1.22)	0.00135	0.000216	0.99
AMR	AAC	1.21 (1.12 - 1.31)	1.25 (1.16 - 1.35)	1.76e-06	2.81e-09	0.553
	EAS	1.45 (1.33 - 1.57)	1.41 (1.30 - 1.52)	3.65e-18	6.74e-18	0.614
	EUR	1.67 (1.54 - 1.81)	1.67 (1.55 - 1.80)	3.21e-35	2.22e-39	0.969
	AMR	1.36 (1.25 - 1.48)	1.25 (1.15 - 1.35)	1.56e-12	3.01e-08	0.152
CAS	AAC	1.25 (1.08 - 1.46)	1.24 (1.07 - 1.44)	0.00349	0.00457	0.931
	EAS	1.23 (1.06 - 1.44)	1.25 (1.08 - 1.45)	0.00597	0.0031	0.92
	EUR	1.44 (1.23 - 1.68)	1.40 (1.21 - 1.64)	4.24e-06	1.27e-05	0.818
	AMR	1.34 (1.16 - 1.57)	1.32 (1.14 - 1.54)	0.000128	0.000266	0.88
Odds ratios (ORs) with their corresponding 95% confidence intervals (CIs) for polygenic risk score (PRS) models, adjusted using principal components (PCs) and percentage of admixture, across seven target data ancestries: European (EUR), African Admixed (AAC), Latino/Admixed American (AMR), East Asian (EAS), African (AFR), Ashkenazi Jewish (AJ), and Central Asian (CAS). Additionally, the table inc…

## Sheet: Supplementary Table 5
Supplementary Table 5. Model 1: Individual mean effect size of the top five genetic variants using ancestry-specific summary statistics
AAC summary statistics						AMR summary statistics						EAS summary statistics						EUR summary statistics
Cohort	SNP (hg38)	rsID	Locus/Nearest Gene	Mean Effect Size		Cohort	SNP (hg38)	rsID	Locus/Nearest Gene	Mean Effect Size		Cohort	SNP (hg38)	rsID	Locus/Nearest Gene	Mean Effect Size		Cohort	SNP (hg38)	rsID	Locus/Nearest Gene	Mean Effect Size
EUR	17:45666837	rs62053943	LINC02210	0.015		EUR	17:45666837	rs62053943	LINC02210	0.007		EUR	4:958159	rs34311866	TMEM175	0.007		EUR	4:89704960	rs356182	SNCA	0.018
	4:89704960	rs356182	SNCA	0.015			4:958159	rs34311866	TMEM175	0.006			4:15735725	rs4698412	BST1	0.006			12:40340400	rs34637584	LRRK2	0.018
	3:28664199	rs6808178	LINC00693	0.008			4:89704960	rs356182	SNCA	0.004			3:183042285	rs10513789	MCCC1	0.005			17:45666837	rs62053943	LINC02210	0.010
	4:931588	rs873786	GAK / TMEM175	0.007			19:2341049	rs55818311	SPPL2B	0.003			12:122842051	rs10847864	HIP1R	0.004			4:958159	rs34311866	TMEM175	0.009
	1:205768611	rs11557080	RAB29	0.007			1:161499264	rs6658353	RNU6-481P / FCGR2A	0.003			16:30966478	rs11150601	RNF141	0.003			1:155162560	rs35749011	GBA	0.007
AAC	9:17579692	rs13294100	SH3GL2	0.030		AAC	6:111922088	rs997368	FYN	0.015		AAC	16:30966478	rs11150601	RNF141	0.022		AAC	4:89704960	rs356182	SNCA	0.031
	4:89704960	rs356182	SNCA	0.026			7:23260430	rs199351	GPNMB	0.011			6:111922088	rs997368	FYN	0.017			16:30966478	rs11150601	RNF141	0.013
	6:111922088	rs997368	FYN	0.024			11:10537230	rs7938782	RNF141	0.011			4:15735725	rs4698412	BST1	0.014			7:23260430	rs199351	GPNMB	0.012
	21:37480059	rs2248244	DYRK1A	0.021			1:226728377	rs4653767	ITPKB	0.008			11:10537230	rs7938782	RNF141	0.013			4:15735725	rs4698412	BST1	0.011
	10:15515407	rs896435	ITGA8	0.017			4:76276901	rs6854006	FAM47E	0.008			9:17579692	rs13294100	SH3GL2	0.011			6:111922088	rs997368	FYN	0.010
AMR	9:17579692	rs13294100	SH3GL2	0.061		AMR	6:71778059	rs12528068	HLA	0.013		AMR	16:30966478	rs11150601	RNF141	0.038		AMR	12:40340400	rs34637584	LRRK2	0.045
	3:28664199	rs6808178	LINC00693	0.052			4:958159	rs34311866	TMEM175	0.013			9:17579692	rs13294100	SH3GL2	0.024			4:89704960	rs356182	SNCA	0.035
	6:71778059	rs12528068	HLA	0.035			6:111922088	rs997368	FYN	0.012			12:132487182	rs11610045	FBRSL1/GALNT9	0.023			1:205754444	rs823118	RAB7L1	0.032
	4:89704960	rs356182	SNCA	0.029			19:2341049	rs55818311	SPPL2B	0.012			3:28664199	rs6808178	LINC00693	0.022			16:28933075	rs2904880	CD19	0.027
	6:30140906	rs9261484	TRIM40	0.029			10:102255522	rs10748818	GBF1	0.011			6:71778059	rs12528068	HLA	0.021			4:89715479	rs5019538	SNCA	0.024
EAS	4:89704960	rs356182	SNCA	0.065		EAS	4:89704960	rs356182	SNCA	0.019		EAS	1:226728377	rs4653767	ITPKB	0.015		EAS	4:89704960	rs356182	SNCA	0.079
	1:205768611	rs11557080	RAB29	0.033			1:226728377	rs4653767	ITPKB	0.014			16:30966478	rs11150601	RNF141	0.014			2:168253884	rs1474055	STK39 / RN7SL813P	0.013
	9:17727067	rs10756907	SH3GL2	0.030			6:71778059	rs12528068	HLA	0.007			6:71778059	rs12528068	HLA	-0.012			1:205768611	rs11557080	RAB29	0.012
	6:71778059	rs12528068	HLA	0.020			1:171750629	rs11578699	VAMP4 / METTL13	0.007			9:17727067	rs10756907	SH3GL2	0.012			12:122842051	rs10847864	HIP1R	0.012
	2:134707046	rs57891859	TMEM163	0.015			1:205768611	rs11557080	RAB29	0.007			18:43093415	rs12456492	RIT2	0.011			4:17967188	rs34025766	LCORL	0.011
AFR	4:89704960	rs356182	SNCA	0.018		AFR	1:226728377	rs4653767	ITPKB	0.006		AFR	3:183042285	rs10513789	MCCC1	0.015		AFR	4:89704960	rs356182	SNCA	0.022
	3:183042285	rs10513789	MCCC1	0.011			4:89704960	rs356182	SNCA	0.005			15:61705186	rs2251086	LINC02349	0.008			3:183042285	rs10513789	MCCC1	0.011
	17:45666837	rs62053943	LINC02210	0.01			17:45666837	rs62053943	LINC02210	0.005			4:15735725	rs4698412	BST1	0.006			5:60842132	rs1867598	ELOVL7	0.008
	17:44357262	rs850738	FAM171A2	0.010			4:76276901	rs6854006	FAM47E	0.004			1:226728377	rs4653767	ITPKB	0.006			17:45666837	rs62053943	LINC02210	0.006
	4:76276901	rs6854006	FAM47E	0.009			17:46789439	rs11658976	WNT3 / LRRC37	0.004			4:76189212	rs6825004	SCARB2	0.006			15:61705186	rs2251086	LINC02349	0.006
AJ	17:45666837	rs62053943	LINC02210	0.022		AJ	4:958159	rs34311866	TMEM175	0.011		AJ	4:958159	rs34311866	TMEM175	0.013		AJ	12:40340400	rs34637584	LRRK2	0.496
	1:205768611	rs11557080	RAB29	0.016			17:45666837	rs62053943	LINC02210	0.010			18:43093415	rs12456492	RIT2	0.009			1:155235843	rs76763715	GBA	0.104
	4:89704960	rs356182	SNCA	0.013			4:76276901	rs6854006	FAM47E	0.006			14:54882151	rs11158026	GCH1	0.007			4:958159	rs34311866	TMEM175	0.018
	4:76276901	rs6854006	FAM47E	0.012			18:43093415	rs12456492	RIT2	0.005			18:33724354	rs1941685	ASXL3	0.004			4:89704960	rs356182	SNCA	0.015
	18:43093415	rs12456492	RIT2	0.010			14:54882151	rs11158026	GCH1	0.005			4:15735725	rs4698412	BST1	0.004			17:45666837	rs62053943	LINC02210	0.013
CAS	9:17727067	rs10756907	SH3GL2	0.041		CAS	17:45666837	rs62053943	LINC02210	0.013		CAS	9:17727067	rs10756907	SH3GL2	0.016		CAS	4:89704960	rs356182	SNCA	0.040
	4:89704960	rs356182	SNCA	0.033			4:89704960	rs356182	SNCA	0.010			15:61705186	rs2251086	LINC02349	0.015			12:122842051	rs10847864	HIP1R	0.021
	17:45666837	rs62053943	LINC02210	0.029			17:61840005	rs61169879	BRIP1	0.010			18:43093415	rs12456492	RIT2	0.012			17:45666837	rs62053943	LINC02210	0.018
	3:28664199	rs6808178	LINC00693	0.016			18:43093415	rs12456492	RIT2	0.008			12:122842051	rs10847864	HIP1R	0.012			4:89715479	rs5019538	SNCA	0.017
	18:43093415	rs12456492	RIT2	0.015			10:102255522	rs10748818	GBF1	0.007			16:30966478	rs11150601	RNF141	0.011			9:17727067	rs10756907	SH3GL2	0.014
Top five genetic variants with the highest individual mean effect absolute values contributing to Model 1 across the studied cohorts: European (EUR), African Admixed (AAC), Latino/Admixed American (AMR), East Asian (EAS), African (AFR), Ashkenazi Jewish (AJ), and Central Asian (CAS).

## Sheet: Supplementary Table 6
Supplementary Table 6. Statistical comparison of area under the curve values for Model 1 and Model 2
	AAC	EUR	AMR	EAS
EUR	41.99	-1.62	25.97	13.47
AAC	0.09	-1.66	0.27	-0.61
AMR	4.92	0.1	21.4	0.52
EAS	-0.07	-6.28	3.72	2.29
AFR	1.81	2.43	4.94	2.36
AJ	8.38	0.09	8.26	6.8
CAS	1.58	0.55	0.63	1.31
Log-p-values for DeLong test comparison between Model 2 and each base data instance of Model 1 across each target dataset. Row headers represent the individual-level data of each cohort, column headers indicate the ancestry-specific summary statistics used in Model 1 (adjusted by principal components (PCs)). The seven ancestries include African (AFR), Ashkenazi Jewish (AJ), Central Asian (CAS), A…

## Sheet: Supplementary Table 7
Supplementary Table 7. Supplementary authors: GP2 Banner Author List
Country	Name	Institution	Funders and Disclosures
Algeria	Yasser Mecheri	Centre Hospitalo-Universitaire Dr Benbadis Constantine	Nothing to declare
Argentina	Emilia M Gatto	Sanatorio de la Trinidad Mitre- INEBA	Nothing to declare
	Marcelo Kauffman	Hospital JM Ramos Mejia	Nothing to declare
	Federico Capparelli	Centro de Educación Médica e Investigaciones Clínicas Norberto Quirno	Nothing to declare
Armenia	Samson Khachatryan	Somnus Neurology Clinic	Nothing to declare
	Zaruhi Tavadyan	Somnus Neurology Clinic	Nothing to declare
	Mariam Isayan	Somnus Neurology Clinic	Nothing to declare
Australia	Claire E Shepherd	Neuroscience Research Australia	The Sydney Brain Bank is located at and supported by Neuroscience Research Australia
	Kishore Kumar	Garvan Institute of Medical Research and Concord Repatriation General Hospital	Paul Ainsworth Family Foundation
	Melina Ellis	Concord Hospital	Nothing to declare
	Miguel E. Rentería	QIMR Berghofer Medical Research Institute	The Australian Parkinson's Genetics Study is supported by the Shake It Up Australia Foundation and The Michael J. Fox Foundation for Parkinson's Research
	Sulev Koks	Murdoch University	Nothing to declare
	Simon Rowe	Neuroscience Research Australia	Nothing to declare
	Laura Rudaks	Neuroscience Research Australia	Nothing to declare
	Dennis Yeow	Neuroscience Research Australia	Nothing to declare
	Carolyn Sue	Neuroscience Research Australia	Nothing to declare
	Victor Flores Ocampo	QIMR Berghofer Medical Research Institute	Nothing to declare
Austria	Alexander Zimprich	Medical University Vienna Austria	Nothing to declare
Azerbaijan	Kanan Jafarov	Istanbul Klinik	Nothing to declare
Belgium	David Crosiers	University of Antwerp	Nothing to declare
Brazil	Artur F. Schumacher-Schuh	Universidade Federal do Rio Grande do Sul / Hospital de Clínicas de Porto Alegre	Nothing to declare
	Carlos Rieder	Federal University of Health Sciences of Porto Alegre	Nothing to declare
	Paula Saffie Awad	Universidade Federal do Rio Grande do Sul	Global Parkinson's Genetics Program
	Vitor Tumas	University of São Paulo	Nothing to declare
	Sarah Camargos	Universidade Federal de Minas Gerais	Nothing to declare
	Lucas Faria Costa	Universidade Federal de Minas Gerais	Nothing to declare
Canada	Edward A. Fon	Montreal Neurological Institute	Nothing to declare
	Oury Monchi	Institut universitaire de gériatrie de Montréal	CIHR, Brain Canada, Parkinson Canada
	Edward Fon	McGill University	Nothing to declare
	Robert Thibault	Aligning Science Across Parkinson's	Nothing to declare
	Ziv Gan-Or	McGill University	Nothing to declare
	Anthony Lang	University of Toronto	Nothing to declare
	Konstantin Senkevich	McGill University	Nothing to declare
Chile	Benjamin Pizarro Galleguillos	Universidad de Chile	Nothing to declare
	Marcelo Miranda	Fundación Diagnosis	Nothing to declare
	Maria Leonor Bustamante	Faculty of Medicine Universidad de Chile	Nothing to declare
	Patricio Olguin	Universidad de Chile	Nothing to declare
	Pedro Chana	CETRAM	Nothing to declare
	Elias Fernandez	Hospital Regional de Concepción	Nothing to declare
China	Beisha Tang	Central South University	Nothing to declare
	Huifang Shang	West China Hospital Sichuan University	Nothing to declare
	Jifeng Guo	Xiangya Hospital	Nothing to declare
	Piu Chan	Capital Medical University	Nothing to declare
	Wei Luo	Zhejiang University	Nothing to declare
	Zhenhua Liu	Xiangya Hospital, Central South University	Nothing to declare
Colombia	Gonzalo Arboleda	Universidad Nacional de Colombia	Nothing to declare
	Jorge Orozco	Fundación Valle del Lili	Nothing to declare
	Marlene Jimenez del Rio	University of Antioquia	Nothing to declare
Costa Rica	Alvaro Hernandez	University of Costa Rica	Nothing to declare
Denmark	Per Borghammer	Aarhus University	Nothing to declare
Egypt	Mohamed Salama	The American University in Cairo	The AUC/ ASRT/ DAAD
	Walaa A. Kamel	Beni-Suef University	Nothing to declare
Ethiopia	Yared Z. Zewde	Addis Ababa University	Nothing to declare
France	Alexis Brice	Paris Brain Institute	Nothing to declare
	Jean-Christophe Corvol	Sorbonne Université	Nothing to declare
	Mari Vidailhet	Salpêtriere Hospital (AP-HP), Sorbonne Université	Nothing to declare
Georgia	Mariam Kekenadze	Tbilisi State Medical University	Nothing to declare
	Irine Khatiashvili	S. Khechinashvili University Hospital	Nothing to declare
Germany	Ana Westenberger	University of Lübeck	Nothing to declare
	Anastasia Illarionova	Deutsches Zentrum für Neurodegenerative Erkrankungen	Nothing to declare
	Brit Mollenhauer	University Medical Center Göttingen	Nothing to declare
	Christine Klein	University of Lübeck	CK serves as a medical Advisor to Centogene on genetic testing reports in the field of movement disorders, except Parkinson's disease, and is a member of the Scientific Advisory Board of Retromer Therapeutics
	Eva-Juliane Vollstedt	University of Lübeck	Nothing to declare
	Franziska Hopfner	Department of Neurology, University Hospital, LMU Munich	Nothing to declare
	Günter Höglinger	Department of Neurology, University Hospital, LMU Munich	Nothing to declare
	Harutyun Madoev	University of Lübeck	Nothing to declare
	Joanne Trinh	University of Lübeck	Nothing to declare
	Katja Lohmann	University of Lübeck	Nothing to declare
	Lara M. Lange	University of Lübeck and University Medical Center Schleswig-Holstein	Nothing to declare
	Manu Sharma	University of Tubingen	Dr. Sharma is further funded by the Michael J Fox Foundation, USA Genetic Diversity in PD Program: GAP-India Grant ID: 009411.
	Sergiu Groppa	University of Mainz	Nothing to declare
	Thomas Gasser	University of Tübingen	Nothing to declare
	Zih-Hua Fang	The German Center for Neurodegenerative Diseases	Nothing to declare
	Karl Heilbron	Charité - Universitätsmedizin Berlin	Former employee of 23andMe, Inc. Owns stock and/or stock options in 23andMe, Inc.
	Theresa Luth	University of Luebeck	Nothing to declare
	Wenhua Sun	University of Teubingen	Nothing to declare
	Inke König	University of Lübeck	Nothing to declare
	Daniela Berg	University Medical Center Schleswig-Holstein	Nothing to declare
	Bernhard Haslinger	Technical University of Munich	Nothing to declare
	Teresa Kleinz	University of Lübeck	Nothing to declare
	Norbert Brüggemann	University of Lübeck	Dr. Brüggemann received honaria from Abbvie, Esteve, Ipsen, Merz, Teva and Zambon
Ghana	Albert Akpalu	University of Ghana Medical School	Nothing to declare
	Momodou Cham	Richard Novati Catholic Hospital, Catholic Health Service Trust	Nothing to declare
Greece	Georgia Xiromerisiou	University of Thessaly	Nothing to declare
	Georgios Hadjigorgiou	University of Thessaly	Nothing to declare
	Ioannis Dagklis	Aristotle University of Thessaloniki	Nothing to declare
	Ioannis Tarnanas	Ionian University	Nothing to declare
	Leonidas Stefanis	Biomedical research Foundation of the Academy of Athens	PPMI2 (funded by MJFF), ALAMEDA (H2020 grant), funding by HFRI
	Maria Stamelou	Diagnostic and Therapeutic Centre HYGEIA Hospital	The non-profit organisation for scientific research in Parkinson’s disease and related disorders
	Efthymios Dadiotis	University of Thessaly	Nothing to declare
Honduras	Alex Medina	Hospital San Felipe	Nothing to declare
Hong Kong	Germaine Hiu-Fai Chan	Queen Elizabeth Hospital	Nothing to declare
	Nancy Ip	The Hong Kong University of Science and Technology	Nothing to declare
	Nelson Yuk-Fai Cheung	Queen Elizabeth Hospital	Nothing to declare
	Phillip Chan	The Hong Kong University of Science and Technology	Nothing to declare
	Xiaopu Zhou	The Hong Kong University of Science and Technology	Nothing to declare
India	Asha Kishore	Aster Medcity	Michael J. Fox Foundation
	Divya KP	Sree Chitra Tirunal Institute for Medical Sciences and Technology	Nothing to declare
	Pramod Pal	National Institute of Mental Health & Neurosciences	Nothing to declare
	Prashanth Lingappa Kukkle	Manipal Hospital	Nothing to declare
	Roopa Rajan	All India Institute of Medical Sciences	Nothing to declare
	Rupam Borgohain	Nizam's Institute Of Medical Sciences	Nothing to declare
Iran	Mehri Salari	Shahid Beheshti University of Medical Science	Nothing to declare
Israel	Tamara Shiner	Tel Aviv Sourasky Medical Center	Nothing to declare
	Avner Thaler	Tel Aviv Sourasky Medical Center	Nothing to declare
Italy	Andrea Quattrone	Magna Græcia University of Catanzaro	Nothing to declare
	Enza Maria Valente	University of Pavia	Nothing to declare
	Grazia Annesi	National Research Council	Nothing to declare
	Lucilla Parnetti	University of Perugia	Nothing to declare
	Micol Avenali	University of Pavia	Nothing to declare
	Monica Gagliardi	Magna Graecia University	Nothing to declare
	Tommaso Schirinzi	University of Rome Tor Vergata	Nothing to declare
	Caterina Galandra	IRCCS Mondino Foundation	Nothing to declare
	Anna De Rosa	University of Naples Federico II	Nothing to declare
Japan	Manabu Funayama	Juntendo University	Nothing to declare
	Nobutaka Hattori	Juntendo University faculty of medicine	Nothing to declare
	Tomotaka Shiraishi	Jikei University School of Medicine	Nothing to declare
Kazakhstan	Altynay Karimova	Institute of Neurology and Neurorehabilitation	Nothing to declare
	Gulnaz Kaishibayeva	Institute of Neurology and Neurorehabilitation	Nothing to declare
	Aigerim Utegenova	West Kazakhstan Marat Ospanov State Medical University	Nothing to declare
	Aigul Yemagambetova	West Kazakhstan Marat Ospanov State Medical University	Nothing to declare
	Vadim Akhmetzhanov	Medline medical center	Nothing to declare
	Seitzhan Aidarov	National Center for Neurosurgery	Nothing to declare
	Tautanova Raushan	Astana Medical University	Nothing to declare
	Bagyzhan Syzdykova Syzdykova	City multi-field hospital No. 1	Nothing to declare
	Dinara Alzhanova	Astana Medical University	Nothing to declare
	Zhanybek Myrzayev	International University of Postgraduate Education	Nothing to declare
	Saltanat Abdraimova	South Kazakhstan Medical Academy	Nothing to declare
Kyrgyzstan	Cholpon Shambetova	Kyrgyz State Medical Academy	Nothing to declare
Luxembourg	Rejko Krüger	University of Luxembourg	Nothing to declare
	Patrick May	University of Luxembourg	Nothing to declare
Malaysia	Ai Huey Tan	University of Malaya	Nothing to declare
	Azlina Ahmad-Annuar	University of Malaya	Nothing to declare
	Mohamed Ibrahim Norlinah	Universiti Kebangsaan Malaysia	Nothing to declare
	Nor Azian Abdul Murad	UKM Medical Molecular Biology Institute	Nothing to declare
	Shahrul Azmin	Universiti Kebangsaan Malaysia Medical Centre	Nothing to declare
	Shen-Yang Lim	University of Malaya	Nothing to declare
	Wael Mohamed	International Islamic University	Nothing to declare
	Yi Wen Tay	University of Malaya	Nothing to declare
	Azalea Tenerife Pajo	University of Malaya	Nothing to declare
Mexico	Daniel Martinez-Ramirez	Tecnologico de Monterrey	Nothing to declare
	Mayela Rodriguez-Violante	Instituto Nacional de Neurologia y Neurocirugia	Nothing to declare
	Paula Reyes-Pérez	Universidad Nacional Autónoma de México	Global Parkinson's Genetics Program
	Alejandra Medina Rivera	Universidad Nacional Autónoma de México	Nothing to declare
	Nancy Monroy Jaramillo	Instituto Nacional de Neurología y Neurocirugía	Nothing to declare
Mongolia	Bayasgalan Tserensodnom	Mongolian National University of Medical Sciences	Nothing to declare
Nepal	Rajeev Ojha	Tribhuvan University	Nothing to declare
Netherlands	Wilma Van De Berg	Vanderbilt University Medical Center	Nothing to declare
	Bas Bleom	Radboud University	Nothing to declare
	Bart Van de Warrenburg	Radboud University Medical Center	Nothing to declare
	Lisette Charbonnier	Brain Research and Innovation Center	Nothing to declare
New Zealand	Tim J. Anderson	University of Otago	Heath Research Council of New Zealand; Ministry of Business Innovation and Employment (New Zealand), Neurological Foundation of New Zealand
	Toni L. Pitcher	University of Otago	Funding - Health Research Council of New Zealand
Nigeria	Arinola Sanyaolu	University of Lagos	Nothing to declare
	Njideka Okubadejo	University of Lagos	Michael J Fox Foundation; Tertiary Education Trust Fund (TETFUND) National Research Fund
	Oluwadamilola Ojo	College of Medicine of the University of Lagos	Nothing to declare
	Simon Izuchukwu Ozomma	University of Calabar Teaching Hospital	Nothing to declare
	Kolawole Wahab	University of Ilorin	Nothing to declare
Norway	Lasse Pihlstrøm	Oslo University Hospital	Southeastern Regional Health Authority, Norway and Michael J. Fox Foundation
	Manuela Tan	Oslo University Hospital	Southeastern Norway Regional Health Authority Norway and Michael J. Fox Foundation
	Ingeborg Haugesag Lie	Oslo University Hospital	Nothing to declare
	Jodi Maple-Grødem	Stavanger University Hospital	Nothing to declare
Pakistan	Shoaib Ur-Rehman	University of Science and Technology Bannu	Nothing to declare
Peru	Mario Cornejo-Olivas	Universidad Cientifica del Sur	Michael J. Fox Foundation for Parkinson's Research and Aligning Science Across Parkinson's Initiative
Philippines	Maria Leila Doquenia	Metropolitan Medical Center	Nothing to declare
	Raymond Rosales	Metropolitan Medical Center	Nothing to declare
Puerto Rico	Angel Vinuela	University of Puerto Rico	Nothing to declare
Russia	Elena Iakovenko	Research Center of Neurology	Nothing to declare
	Anna Gareeva	Ufa Federal Research Center	Nothing to declare
	Gulnara Akhmadeeva	Ufa Scientific Center	Nothing to declare
	Irina Gilyazova	Russian Academy of Sciences / Bashkir State Medical University	Nothing to declare
Saudi Arabia	Bashayer Al Mubarak	King Faisal Specialist Hospital and Research Center	Nothing to declare
	Muhammad Umair	King Abdullah International Medical Research Center	Nothing to declare
Singapore	Eng-King Tan	National Neuroscience Institute	Singapore National Medical Research Council (MOH-OFLCG-000207)
	Jia Nee Foo	Nanyang Technological University	Singapore National Medical Research Council (MOH-000559)
	Elaine Chew	Nanyang Technological University	Nothing to declare
Slovenia	Vesna van Midden	Ljubljana University Medical Centre	Nothing to declare
South Africa	Ferzana Amod	University of KwaZulu-Natal	Nothing to declare
	Jonathan Carr	University of Stellenbosch	Nothing to declare
	Soraya Bardien	Stellenbosch University	National Research Foundation of South Africa[Grant Number 129249]
	Nikita Pillay	University of the Western Cape	Nothing to declare
	Kathryn Step	Stellenbosch University	Nothing to declare
South Korea	Beomseok Jeon	Seoul National University Hospital	Nothing to declare
	Yun Joong Kim	Yongin Severance Hospital	Nothing to declare
	Jung Hwan Shin	Seoul National University	Nothing to declare
	Joowon Jang	Seoul National University	Nothing to declare
Spain	Esther Cubo	Hospital Universitario Burgos	Nothing to declare
	Ignacio Alvarez	University Hospital Mutua Terrassa	Nothing to declare
	Janet Hoenicka	Institut de Recerca Sant Joan de Deu	Fondo de Investigación Sanitaria, Instituto Salud Carlos III, Grant PI019/00126
	Katrin Beyer	Research Institute Germans Trias i Pujol	Nothing to declare
	Maria Teresa Periñan	Instituto de Biomedicina de Sevilla	Nothing to declare
	Pau Pastor	University Hospital Germans Trias i Pujol	Nothing to declare
	Ruben Fernandez-Santiago	Hospital Clínic de Barcelona	Nothing to declare
	Pilar Gómez Garre	Instituto de Biomedicina de Sevilla	Nothing to declare
	Pablo Mir	Instituto de Biomedicina de Sevilla	Nothing to declare
Sudan	Sarah El-Sadig	Faculty of medicine university of Khartoum	Nothing to declare
Sweden	Kajsa Brolin	Lund University	Nothing to declare
	Per Svenningsson	Karolinska Institute	Nothing to declare
	Maria Swanberg	Lund University	Nothing to declare
Switzerland	Christiane Zweier	Inselspital Bern, University of Bern	Nothing to declare
	Gerd Tinkhauser	University Hospital Bern	Nothing to declare
	Paul Krack	Inselspital Bern, University of Bern	Nothing to declare
Taiwan	Chin-Hsien Lin	National Taiwan University Hospital	Nothing to declare
	Hsiu-Chuan Wu	Chang Gung Memorial Hospital	Nothing to declare
	Pin-Jui Kung	National Taiwan University	Global Parkinson's Genetics Program
	Ruey-Meei Wu	National Taiwan University Hospital	Minister of Science and Technology, Taiwan Government; National Taiwan University; Parkinson foundation (USA); Michael J. Fox Foundation
	Yihru Wu	Chang Gung Memorial Hospital	Nothing to declare
Tajikistan	Ganieva Manizha	Avicenna Tajik State Medical University	Nothing to declare
Tunisia	Rim Amouri	National Institute Mongi Ben Hamida of Neurology	Nothing to declare
	Samia Ben Sassi	Mongi Ben Hmida National Institute of Neurology	Nothing to declare
Turkey	A. Nazlı Başak	Koç University	Kirac Foundation and Koc Univ.
	Gencer Genc	Şişli Etfal Training and Research Hospital	Nothing to declare
	Özgür Öztop Çakmak	Koç University	Nothing to declare
	Sibel Ertan	Koç University	Nothing to declare
United Kingdom	Alastair Noyce	Queen Mary University of London	Prof. Noyce reports grants from Parkinson's UK, Barts Charity, Cure Parkinson’s, NIHR, Innovate UK, Virginia Keiley benefaction, Alchemab, Aligning Science Across Parkinson’s and Michael J Fox Foundation. Consultancy and personal fees from Astra Zeneca, AbbVie, Profile, Roche, Biogen, UCB, Bial, Charco Neurotech, uMedeor and Britannia.
	Alejandro Martínez-Carrasco	University College London	Global Parkinson's Genetics Program
	Anette Schrag	University College London	NIHR UCL/H Biomedical Research Centre
	Anthony Schapira	University College London	ASAP
	Camille Carroll	University of Plymouth	C Carroll receives salary from University of Plymouth, University Hospitals Plymouth NHS Trust and National Institute of Health Research; she has received advisory, consulting, and/or lecture fees from AbbVie, Bial, Lundbeck, Global Kinetics, Britannia and Medscape, and research funding from Parkinson's UK, Edmond J Safra Foundation, National Institute of Health Research and Cure Parkinson’s
	Donald Grosset	University of Glasgow	Tracking Parkinson's (J-1101) is funded by Parkinson's UK
	Eleanor J. Stafford	University College London	Nothing to declare
	Henry Houlden	University College London	Nothing to declare
	Huw R Morris	University College London	Dr Morris is employed by UCL. In the last 12 months he reports paid consultancy from Roche and Amylyx ; lecture fees/honoraria - BMJ, Kyowa Kirin, Movement Disorders Society. Research Grants from Parkinson’s UK, Cure Parkinson’s Trust, PSP Association, CBD Solutions, Drake Foundation, Medical Research Council, Michael J Fox Foundation. Dr Morris is a co-applicant on a patent application related t…
	John Hardy	University College London	Nothing to declare
	Kin Ying Mok	Univeristy College London	Nothing to declare
	Mie Rizig	University College London	Nothing to declare
	Nicholas Wood	University College London	ASAP- CRN
	Nigel Williams	Cardiff University	Parkinson's UK
	Olaitan Okunoye	University College London	Nothing to declare
	Rauan Kaiyrzhanov	University College London	Nothing to declare
	Rimona Weil	University College London	Nothing to declare
	Seth Love	University of Bristol	Medical Research Council (UK) MR/T018569/1
	Simona Jasaityte	University College London	Nothing to declare
	Sumit Dey	Queen Mary University of London	The Michael J. Fox Foundation for Parkinson's Research
	Vida Obese	University College London	Nothing to declare
	Spencer Finch	Queen Mary University of London	Nothing to declare
	Valentina Escott-Price	Cardiff University	Nothing to declare
	Hamin Lee	St George's, University of London	Nothing to declare
	Roger Barker	University of Cambridge	Nothing to declare
	Mina Ryten	University College London	Nothing to declare
	Michele Hu	University of Oxford	Nothing to declare
	Laura Parkkinen	University of Oxford	Nothing to declare
	Kailash Bhatia	University College London	Nothing to declare
	Richard Walker	Northumbria Healthcare at NHS Foundation Trust	Nothing to declare
	Steve Gentleman	Imperial College London	Nothing to declare
	Thomas Warner	University College London	Nothing to declare
	David Burn	Newcastle University	Nothing to declare
	Christian Lambert	Imperial College London	Nothing to declare
	Caroline Williams-Gray	University of Cambridge	Nothing to declare
	Chris Morris	Newcastle University	Newcastle University, Alzheimer's Society, Alzheimer's Research UK, Medical Research Council
	Deborah Attuah	YLD	Nothing to declare
	Raquel Real	University College London	Nothing to declare
	Yen Tai	Imperial College London	Nothing to declare
	Alexandra Zirra	Queen Mary University of London	Nothing to declare
	Oiher Serrano	University College London	Nothing to declare
USA	Alberto Espay	University of Cincinnati	Nothing to declare
	Alyssa O'Grady	The Michael J. Fox Foundation for Parkinson's Research	Nothing to declare
	Andrew B Singleton	National Institute on Aging	Michael J Fox Foundation for Parkinson's disease Research and Aligning Science Across Parkinson's Initiative
	Andrew K. Sobering	Augusta University / University of Georgia Medical Partnership	Nothing to declare
	Bernadette Siddiqi	The Michael J. Fox Foundation for Parkinson's Research	Nothing to declare
	Bradford Casey	The Michael J. Fox Foundation for Parkinson's Research	Nothing to declare
	Brian Fiske	The Michael J. Fox Foundation for Parkinson's Research	Nothing to declare
	Cabell Jonas	Mid-Atlantic Permanente Medical Group	Nothing to declare
	Carlos Cruchaga	Washington University	National Institutes of Health (R01AG044546 (CC), P01AG003991(CC, JCM), RF1AG053303 (CC), RF1AG058501 (CC), U01AG058922 (CC), RF1AG074007 (YJS)), the Chuck Zuckerberg Initiative (CZI), the Michael J. Fox Foundation (LI, CC), and the Department of Defense (LI- W81XWH2010849). The recruitment and clinical characterization of research participants at Washington University were supported by NIH P30AG0…
	Caroline B. Pantazis	National Institutes of Health	Nothing to declare
	Claire Wegel	Indiana University	Nothing to declare
	Cornelis Blauwendraat	National Institutes of Health	Nothing to declare
	Dan Vitale	National Institutes of Health	Nothing to declare
	Deborah Hall	Rush University	Nothing to declare
	Dena Hernandez	National Institutes of Health	Nothing to declare
	Ejaz Shiamim	Kaiser Permanente	Nothing to declare
	Ekemini Riley	Coalition for Aligning Science	Nothing to declare
	Faraz Faghri	National Institutes of Health	F.F.'s participation in this research was supported in part by the Intramural Research Program of the NIH, National Institute on Aging (NIA), National Institutes of Health, Department of Health and Human Services; project number ZO1 AG000535, as well as the National Institute of Neurological Disorders and Stroke. F.F.'s participation in this project was part of a competitive contract awarded to D…
	Geidy E. Serrano	Banner Sun Health Research Institute	Banner Sun Health Research Institute Brain and Body Donation Program of Sun City, Arizona for the provision of human biological materials. The Brain and Body Donation Program has been supported by the National Institute of Neurological Disorders and Stroke (U24 NS072026 National Brain and Tissue Resource for Parkinson’s Disease and Related Disorders), the National Institute on Aging (P30 AG19610 …
	Hampton Leonard	National Institute on Aging/National Institutes of Health	H.L.L is supported by a competitive contract awarded to Data Tecnica International LLC by the National Institutes of Health to support open science research
	Hirotaka Iwaki	Data Tecnica International	H.I is supported by a competitive contract awarded to Data Tecnica International LLC by the National Institutes of Health to support open science research
	Honglei Chen	Michigan State University	NIH/DoD/Parkinson Foundation/MSU Foundation/Gibby vs. Parky Foundation - No COI to disclose
	Ignacio F. Mata	Cleveland Clinic	Funding from MJFF and NIH
	Ignacio Juan Keller Sarmiento	Northwestern University	Nothing to declare
	Jared Williamson	Kaiser Permanente	Nothing to declare
	Jonggeol Jeff Kim	National Institutes of Health	Nothing to declare
	Joseph Jankovic	Baylor College of Medicine	Nothing to declare
	Joshua Shulman	Baylor College of Medicine / Texas Children's Hospital	Collection of samples and data at Baylor College of Medicine was supported by Huffington Foundation.
	Justin C. Solle	The Michael J. Fox Foundation for Parkinson's Research	Nothing to declare
	Kaileigh Murphy	The Michael J. Fox Foundation for Parkinson's Research	Nothing to declare
	Kamalini Ghosh Galvelis	Parkinson's Foundation	Nothing to declare
	Karen Nuytemans	University of Miami Miller School of Medicine	This work has been supported by the American Parkinson Disease Association and the Margaret Q. Landenberger Research Foundation.
	Karl Kieburtz	Beth Israel Deaconess Medical Center	Nothing to declare
	Kate Andersh	National Institute on Aging	Nothing to declare
	Katerina Markopoulou	North Shore University Health System	Nothing to declare
	Kenneth Marek	Institute for Neurodegenerative Disorders	Consultant for Michael J Fox Foundation, GE Healthcare, Roche, UCB, BIAL, Denali, Takeda, , Cerapsir, UCB, Biohaven, Neuron23, Aprinoia, Astellas, Calico, Genentech, Invicro
	Kristin S. Levine	Data Tecnica International	Nothing to declare
	Lana M. Chahine	University of Pittsburgh	Nothing to declare
	Laura Ibanez	Washington University	Nothing to declare
	Laurel Screven	National Institute on Aging	Nothing to declare
	Lauren Ruffrage	University of Alabama at Birmingham	Nothing to declare
	Lisa Shulman	University of Maryland	Nothing to declare
	Luca Marsili	University of Cincinnati	Nothing to declare
	Maggie Kuhl	The Michael J. Fox Foundation for Parkinson's Research	Nothing to declare
	Marissa Dean	University of Alabama at Birmingham	Dr. Dean is an investigator in studies funded by Abbvie, Inc., Hoffmann-La Roche, CHDI Foundation, Inc., Annexon, Inc., Retrophin, Inc, Neurocrine Biosciences, UniQure Biopharma B.V., Praxis Precision Medicines, Neuraly, Inc., Michael J. Fox Foundation for Parkinson’s Research, and US Army Medical Research and Material Command (grant#W81XWH-18-1-0508). In addition, Dr. Dean receives support throu…
	Mary B Makarious	National Institutes of Health	Nothing to declare
	Matthew Farrer	University of Florida - Neurology	Nothing to declare
	Mathew Koretsky	National Institutes of Health	Nothing to declare
	Megan J. Puckelwartz	Northwestern University	Nothing to declare
	Miguel Inca-Martinez	Cleveland Clinic	Nothing to declare
	Mike A. Nalls	National Institutes of Health	M.A.N.’s participation in this project was part of a competitive contract awarded to Data Tecnica International LLC by the National Institutes of Health to support open science research. M.A.N. also currently serves as an advisor for Clover Therapeutics and Neuron23 Inc.
	Naomi Louie	The Michael J. Fox Foundation for Parkinson's Research	Nothing to declare
	Niccolò Emanuele Mencacci	Northwestern University	Nothing to declare
	Roger Albin	Universit of Michigan	P50NS123067; Parkinson's Foundation
	Roy Alcalay	Columbia University	Dr. Alcalay is funded by the Micharl J. Fox Foundation and the Parkinson’s Foundation. He received consultation fees from Avrobio, Caraway, GSK, Merck, Sanofi, Ono Therapeutics and Takeda
	Ruth Walker	James J. Peters Veterans Affairs Medical Center	Research funding from the Department of Veterans Affairs (CSRD Merit Award CX002342), consulted for Teladoc, Inc. and received an honorarium from New York University (NYU) Medical Center.
	Sara Bandres-Ciga	National Institutes of Health	Nothing to declare
	Sohini Chowdhury	The Michael J. Fox Foundation for Parkinson's Research	Nothing to declare
	Sonya Dumanis	Aligning Science Across Parkinson's	Nothing to declare
	Steven Lubbe	Northwestern University	Nothing to declare
	Tao Xie	University of Chicago	Nothing to declare
	Tatiana Foroud	Indiana University School of Medicine	The Michael J. Fox Foundation for Parkinson's Research
	Thomas Beach	Sun Health Research Institution	Banner Sun Health Research Institute Brain and Body Donation Program of Sun City, Arizona for the provision of human biological materials. The Brain and Body Donation Program has been supported by the National Institute of Neurological Disorders and Stroke (U24NS072026 National Brain and Tissue Resource for Parkinson’s Disease and Related Disorders), the National Institute on Aging (P30 AG19610 a…
	Todd Sherer	The Michael J Fox Foundation for Parkinson's Research	Nothing to declare
	Yeajin Song	National Institutes of Health	Nothing to declare
	Dana Lewis	Aligning Science Across Parkinson's	Nothing to declare
	Shreya Menon	Gladstone Institutes	Nothing to declare
	Melissa Nirenberg	Icahn School of Medicine at Mount Sinai	Nothing to declare
	Spencer Grant	National Institutes of Health	Nothing to declare
	Shannon Ballard	National Institutes of Health	Nothing to declare
	Chad Shaw	Baylor College of Medicine	Nothing to declare
	Sidra Aslam	Banner Health	Nothing to declare
	Geidy Serrano	Banner Sun Health Research Institute	Nothing to declare
	Devin Sharp	Aligning Science Across Parkinson's	Nothing to declare
	Kensuke Daida	National Institute of Aging	Nothing to declare
	Rachel Saunders-Pullman	Icahn School of Medicine at Mount Sinai	Nothing to declare
	Michiko Kimura Bruno	The Queen's Medical Center	Nothing to declare
	Matt Farrer	University of Florida College of Medicine	Nothing to declare
	Haydeh Payami	The University of Alabama at Birmingham Heersink School of Medicine	Nothing to declare
	Ryan Pfingst	The Michael J Fox Foundation	Nothing to declare
	James B Leverenz	Cleveland Clinic	Nothing to declare
	Elizabeth Disbrow	LSU Health Shreveport	Nothing to declare
	Debi Brooks	The Michael J Fox Foundation	Nothing to declare
	Randy Schekman	University of California, Berkeley	Nothing to declare
	Un Kang	NYU Grossman School of Medicine	Nothing to declare
	Zbigniew K. Wszolek	Mayo Clinic College of Medicine	Nothing to declare
	Cyrus Zabetian	VA Puget Sound Health Care System	Nothing to declare
	Zach Chaney	The Michael J Fox Foundation	Nothing to declare
	Christine Swanson-Fischer	National Institute of Health	Nothing to declare
	Conor Hennessey	The Michael J Fox Foundation	Nothing to declare
	Cassandra Barrett	The Michael J Fox Foundation	Nothing to declare
	Beate Ritz	University of California, Los Angeles	Nothing to declare
	Bradley Boeve	Mayo Clinic	Nothing to declare
	Ashley Rawls	University of Florida College of Medicine	Nothing to declare
Vietnam	Duan Nguyen	Hue University	Nothing to declare
	Toan Nguyen	Hue University	Nothing to declare
Zambia	Masharip Atadzhanov	University of Zambia	Nothing to declare
